# Supplementary material for: Chloroplast genome data of five Amygdalus species: Clarifying genome structure and phylogenetic relationships
Source: Data Brief. 2024 Jan 24;53:110077. doi: 10.1016/j.dib.2024.110077 (PMC10847865; doi:10.1016/j.dib.2024.110077)
Supplement: Supplementary file 1 [file mmc1.xlsx]

## Sheet: Sheet1
Coding sequences (CDS) and intron lengths in the chloroplast genomes of the five Amygdalus species
Gene	Location		Prunus mira	Prunus communis	Prunus mongolica	Prunus pedunculata	Prunus triloba
atpF	LSC	CDS length/bp	555	555	555	555	555
		Gene length/bp	1299	1299	1301	1299	1299
clpP	LSC	CDS length/bp	588	588	588	588	588
		Gene length/bp	2025	2041	2036	2046	2173
ndhA	SSC	CDS length/bp	1092	1092	1092	1092	1092
		Gene length/bp	2233	2233	2231	2234	2233
ndhB	IR	CDS length/bp	1533	1533	1533	1533	1533
		Gene length/bp	2213	2213	2213	2213	2213
petB	LSC	CDS length/bp	648	648	648	648	648
		Gene length/bp	1398	1403	1416	1403	1402
petD	LSC	CDS length/bp	483	483	483	483	483
		Gene length/bp	1226	1226	1232	1227	1227
rpl2	IR	CDS length/bp	819	819	819	819	819
		Gene length/bp	1502	1502	1502	1502	1502
rpl16	LSC	CDS length/bp	408	408	408	408	408
		Gene length/bp	1416	1420	1405	1421	1421
rpoC1	LSC	CDS length/bp	2052	2052	2052	2052	2052
		Gene length/bp	2812	2806	2800	2806	2806
rps12	IR	CDS length/bp	258	258	258	258	258
		Gene length/bp	794	794	799	794	794
rps16	LSC	CDS length/bp	270	270	270	270	270
		Gene length/bp	1133	1137	1147	1140	1140
trnA-UGC	IR	CDS length/bp	73	75	73	73	73
		Gene length/bp	880	883	880	880	880
trnG-GCC	LSC	CDS length/bp	60	60	63	60	60
		Gene length/bp	793	784	798	784	784
trnI-GAU	IR	CDS length/bp	77	77	77	77	77
		Gene length/bp	1020	1020	1020	1020	1020
trnK-UUU	LSC	CDS length/bp	72	72	72	72	72
		Gene length/bp	2608	2611	2606	2634	2625
trnL-UAA	LSC	CDS length/bp	87	87	87	87	87
		Gene length/bp	601	601	601	601	601
trnV-UAC	LSC	CDS length/bp	76	76	76	76	76
		Gene length/bp	672	666	666	666	666
ycf3	LSC	CDS length/bp	507	507	507	507	507
		Gene length/bp	1981	1980	1991	1985	1986

## Sheet: Sheet2
Table 3.The genes with introns in the Prunus communis chloroplast genome and the length of the exons and introns.										Table 3.The genes with introns in the Prunus mira chloroplast genome and the length of the exons and introns.
No.	Gene	Location	Exon Ⅰ	Intron Ⅰ	Exon Ⅱ	Intron Ⅱ	Exon Ⅲ			No.	Gene	Location	Exon Ⅰ	Intron Ⅰ	Exon Ⅱ	Intron Ⅱ	Exon Ⅲ
1	atpF	LSC	411	744	144					1	atpF	LSC	411	744	144
2	clpP	LSC	228	644	289	809	71			2	clpP	LSC	228	618	289	819	71
3	ndhA	SSC	540	1141	552					3	ndhA	SSC	540	1141	552
4	ndhB	IR	756	680	777					4	ndhB	IR	756	680	777
5	petB	LSC	6	755	642					5	petB	LSC	6	750	642
6	petD	LSC	8	743	475					6	petD	LSC	8	743	475
7	rpl2	IR	435	683	384					7	rpl2	IR	435	683	384
8	rpl16	LSC	399	1012	9					8	rpl16	LSC	399	1008	9
9	rpoC1	LSC	1617	754	435					9	rpoC1	LSC	1617	760	435
10	rps12	IR	26	536	232					10	rps12	IR	26	536	232
11	rps16	LSC	230	867	40					11	rps16	LSC	230	863	40
12	trnA-UGC	IR	38	808	37					12	trnA-UGC	IR	38	807	35
13	trnG-GCC	LSC	23	724	37					13	trnG-GCC	LSC	23	733	37
14	trnI-GAU	IR	42	943	35					14	trnI-GAU	IR	42	943	35
15	trnK-UUU	LSC	35	2539	37					15	trnK-UUU	LSC	35	2536	37
16	trnL-UAA	LSC	37	514	50					16	trnL-UAA	LSC	37	514	50
17	trnV-UAC	LSC	37	590	39					17	trnV-UAC	LSC	37	596	39
18	ycf3	LSC	153	766	228	707	126			18	ycf3	LSC	153	769	228	705	126
Table 3.The genes with introns in the Prunus mongolica chloroplast genome and the length of the exons and introns.										Table 3.The genes with introns in the Prunus pedunculata chloroplast genome and the length of the exons and introns.
No.	Gene	Location	Exon Ⅰ	Intron Ⅰ	Exon Ⅱ	Intron Ⅱ	Exon Ⅲ			No.	Gene	Location	Exon Ⅰ	Intron Ⅰ	Exon Ⅱ	Intron Ⅱ	Exon Ⅲ
1	atpF	LSC	411	746	144					1	atpF	LSC	411	744	144
2	clpP	LSC	228	637	289	811	71			2	clpP	LSC	228	654	289	804	71
3	ndhA	SSC	540	1139	552					3	ndhA	SSC	540	1142	552
4	ndhB	IR	756	680	777					4	ndhB	IR	756	680	777
5	petB	LSC	6	768	642					5	petB	LSC	6	755	642
6	petD	LSC	8	749	475					6	petD	LSC	8	744	475
7	rpl2	IR	435	683	384					7	rpl2	IR	435	683	384
8	rpl16	LSC	399	997	9					8	rpl16	LSC	399	1013	9
9	rpoC1	LSC	1617	748	435					9	rpoC1	LSC	1617	754	435
10	rps12	IR	26	541	232					10	rps12	IR	26	536	232
11	rps16	LSC	230	877	40					11	rps16	LSC	230	870	40
12	trnA-UGC	IR	38	807	35					12	trnA-UGC	IR	38	807	35
13	trnG-GCC	LSC	26	735	37					13	trnG-GCC	LSC	23	724	37
14	trnI-GAU	IR	42	943	35					14	trnI-GAU	IR	42	943	35
15	trnK-UUU	LSC	35	2534	37					15	trnK-UUU	LSC	35	2562	37
16	trnL-UAA	LSC	37	514	50					16	trnL-UAA	LSC	37	514	50
17	trnV-UAC	LSC	37	590	39					17	trnV-UAC	LSC	37	590	39
18	ycf3	LSC	153	769	228	715	126			18	ycf3	LSC	153	763	228	715	126
Table 3.The genes with introns in the Prunus triloba chloroplast genome and the length of the exons and introns.
No.	Gene	Location	Exon Ⅰ	Intron Ⅰ	Exon Ⅱ	Intron Ⅱ	Exon Ⅲ
1	atpF	LSC	411	744	144
2	clpP	LSC	228	780	289	805	71
3	ndhA	SSC	540	1141	552
4	ndhB	IR	756	680	777
5	petB	LSC	6	754	642
6	petD	LSC	8	744	475
7	rpl2	IR	435	683	384
8	rpl16	LSC	399	1013	9
9	rpoC1	LSC	1617	754	435
10	rps12	IR	26	536	232
11	rps16	LSC	230	870	40
12	trnA-UGC	IR	38	807	35
13	trnG-GCC	LSC	23	724	37
14	trnI-GAU	IR	42	943	35
15	trnK-UUU	LSC	35	2553	37
16	trnL-UAA	LSC	37	514	50
17	trnV-UAC	LSC	37	590	39
18	ycf3	LSC	153	763	228	716	126
