# Supplementary material for: Chloroplast genome data of five Amygdalus species: Clarifying genome structure and phylogenetic relationships
Source: Data Brief. 2024 Jan 24;53:110077. doi: 10.1016/j.dib.2024.110077 (PMC10847865; doi:10.1016/j.dib.2024.110077)
Supplement: Supplementary file 2 [file mmc2.xlsx]

## Sheet: Sheet1
Descriptive data on the chloroplast genomes of the five Amygdalus species
Name	Prunus mira	Prunus communis	Prunus mongolica	Prunus pedunculata	Prunus triloba
Size (bp)	158153	157870	158451	157948	158388
LSC size in bp (%)	86319（54.58）	86146（54.57）	86525（54.61）	86144（54.54）	86431（54.57）
SSC size in bp (%)	19022（12.03）	18966（12.01）	19144（12.08）	19056（12.06）	19211（12.13）
IR length in bp	26406（16.70）	26379（16.71）	26931（17.00）	26374（16.70）	26373（16.65）
Size in bp (%) coding regions	90339（57.12）	90473（57.31）	90532（57.14）	90425（57.25）	90557（57.17）
Size in bp (%) of protein-coding regions	78492（49.63）	78624（49.80）	78678（49.65）	78574（49.75）	78706（49.69）
Size in bp (%) of introns	18061（11.42）	18070（11.45）	18103（11.43）	18084（11.45）	18210（11.50）
Size in bp (%) of rRNA	9048（5.72）	9048（5.73）	9048（5.71）	9048（5.73）	9048（5.70）
Size in bp (%) of tRNA	2799（1.77）	2801（1.77）	2806（1.77）	2803（1.77）	2803（1.77）
Size in bp (%) of IGS	49753（31.46）	49327（31.25）	49816（31.44）	49439（31.30）	49621（31.33）
Number of different genes	112	112	112	112	112
Number of different protein-coding genes	79	79	79	79	79
Number of different tRNA genes	29	29	29	29	29
Number of different rRNA genes	4	4	4	4	4
Number of different genes duplicated by IR	18	18	18	18	18
Number of different genes with introns	18	18	18	18	18
Overall %GC content	36.74	36.76	36.72	36.78	36.77
%GC content in protein-coding regions	37.65	37.65	37.65	37.62	37.61
%GC content in introns	37.33	37.3	37.59	37.28	32.61
%GC content in IGS	30.79	30.77	30.74	30.9	30.92
%GC content in rRNA	55.5	55.5	55.53	55.5	55.5
%GC content in tRNA	53.41	53.3	53.35	53.3	53.34
