# Supplementary material for: Chloroplast genome data of five Amygdalus species: Clarifying genome structure and phylogenetic relationships
Source: Data Brief. 2024 Jan 24;53:110077. doi: 10.1016/j.dib.2024.110077 (PMC10847865; doi:10.1016/j.dib.2024.110077)
Supplement: Supplementary file 3 [file mmc3.xlsx]

## Sheet: Prunus_communis
SSR_number	SSR_type	SSR	size	start	end	Location	Region
1	p1	(T)12	12	1641	1652	psbA_trnK-UUU	LSC
2	p1	(A)11	11	2953	2963	matK	LSC	CDS
3	p1	(T)11	11	3299	3309	matK	LSC	CDS
4	p1	(A)11	11	3790	3800	matK_rps16	LSC
5	p1	(A)16	16	5644	5659	rps16_rps16	LSC
6	p1	(A)19	19	6826	6844	rps16_trnQ-UUG	LSC
7	p1	(T)10	10	9907	9916	trnR-UCU_atpA	LSC
8	p1	(T)10	10	14171	14180	atpH_atpI	LSC
9	p1	(T)10	10	14885	14894	atpH_atpI	LSC
10	c	(T)12ctttg(A)13	30	16758	16787	rps2_rpoC2	LSC
11	p1	(T)11	11	18967	18977	rpoC2	LSC	CDS
12	p1	(T)10	10	26685	26694	rpoB	LSC	CDS
13	p1	(A)13	13	27764	27776	rpoB_trnC-GCA	LSC
14	p2	(TA)6	12	30511	30522	petN_psbM	LSC
15	p1	(A)11	11	31477	31487	psbM_trnD-GUC	LSC
16	p1	(T)12	12	37601	37612	trnS-UGA_psbZ	LSC
17	p1	(T)12	12	44511	44522	ycf3_ycf3	LSC
18	p2	(AT)6	12	48395	48406	trnT-UGU_trnL-UAA	LSC
19	p1	(A)25	25	48832	48856	trnT-UGU_trnL-UAA	LSC
20	p1	(T)10	10	52306	52315	ndhK_ndhC	LSC
21	p1	(T)10	10	56363	56372	atpB	LSC	CDS
22	p1	(T)13	13	59055	59067	rbcL_accD	LSC
23	p1	(C)12	12	60965	60976	accD_psaI	LSC
24	p1	(T)15	15	61531	61545	psaI_ycf4	LSC
25	p1	(A)10	10	62642	62651	ycf4_cemA	LSC
26	p1	(A)12	12	65218	65229	petA_psbJ	LSC
27	p1	(G)13	13	66407	66419	psbE_petL	LSC
28	p1	(T)11	11	66852	66862	psbE_petL	LSC
29	p1	(A)12	12	67195	67206	psbE_petL	LSC
30	c	(T)12agaataacttattct(A)10	37	69081	69117	psaJ_rpl33	LSC
31	p1	(T)14	14	69375	69388	psaJ_rpl33	LSC
32	p1	(A)13	13	70108	70120	rps18	LSC	CDS
33	p1	(T)19	19	72264	72282	clpP_clpP	LSC
34	p1	(T)14	14	73296	73309	clpP_clpP	LSC
35	p2	(AT)6	12	73947	73958	clpP_psbB	LSC
36	p1	(T)13	13	75768	75780	psbB_psbT	LSC
37	p1	(T)11	11	76885	76895	petB_petB	LSC
38	p1	(T)10	10	81271	81280	rps11_rpl36	LSC
39	c	(T)13caatgcaagggtctaaaaaaaaagaaatattatttgttcaaaacaaaaaacctgcaa(T)10	80	82891	82970	rpl14_rpl16	LSC
40	p1	(T)14	14	84481	84494	rpl16_rps3	LSC
41	p1	(T)10	10	85280	85289	rps3_rpl22	LSC
42	p1	(G)10	10	96070	96079	ycf2_trnL-CAA	IRa
43	p2	(TA)6	12	115069	115080	ndhF_rpl32	SSC
44	p1	(T)11	11	122051	122061	ndhI	SSC	CDS
45	p1	(T)10	10	129559	129568	ycf1	SSC	CDS
46	p1	(A)13	13	130168	130180	ycf1	SSC	CDS
47	p1	(T)10	10	130552	130561	ycf1	SSC	CDS
48	p1	(C)10	10	147710	147719	trnL-CAA_ycf2	IRb
49	p2	(TA)7	14	157836	157849	trnH-GUG_rps19	LSC

## Sheet: Prunus_mira
SSR_number	SSR_type	SSR	size	start	end	Location	Region
1	p1	(T)12	12	1588	1599	psbA_trnK-UUU	LSC
2	p1	(A)11	11	2909	2919	matK	LSC	CDS
3	p1	(T)11	11	3255	3265	matK	LSC	CDS
4	p1	(A)11	11	3746	3756	matK_rps16	LSC
5	p1	(A)16	16	5599	5614	rps16_rps16	LSC
6	p1	(A)16	16	6802	6817	rps16_trnQ-UUG	LSC
7	p1	(T)11	11	9879	9889	trnR-UCU_atpA	LSC
8	p1	(A)11	11	12729	12739	atpF_atpF	LSC
9	p2	(AT)6	12	12925	12936	atpF_atpF	LSC
10	c	(T)10ctttg(A)12	27	16757	16783	rps2_rpoC2	LSC
11	p1	(T)11	11	18963	18973	rpoC2	LSC	CDS
12	p1	(T)10	10	23085	23094	rpoC1_rpoC1	LSC
13	p1	(T)10	10	26687	26696	rpoB	LSC	CDS
14	p1	(A)12	12	27767	27778	rpoB_trnC-GCA	LSC
15	p1	(T)10	10	29623	29632	petN_psbM	LSC
16	p2	(TA)6	12	30518	30529	petN_psbM	LSC
17	p1	(T)10	10	37124	37133	psbC_trnS-UGA	LSC
18	p1	(T)10	10	37632	37641	trnS-UGA_psbZ	LSC
19	p1	(A)14	14	46089	46102	ycf3_ycf3	LSC
20	p2	(AT)6	12	48412	48423	trnT-UGU_trnL-UAA	LSC
21	p1	(A)15	15	48866	48880	trnT-UGU_trnL-UAA	LSC
22	p2	(TA)7	14	50707	50720	trnF-GAA_ndhJ	LSC
23	p1	(T)10	10	50991	51000	trnF-GAA_ndhJ	LSC
24	p1	(T)10	10	52341	52350	ndhK_ndhC	LSC
25	p1	(T)10	10	56385	56394	atpB	LSC	CDS
26	p1	(T)15	15	59085	59099	rbcL_accD	LSC
27	p1	(C)13	13	60998	61010	accD_psaI	LSC
28	p1	(T)14	14	61589	61602	psaI_ycf4	LSC
29	p1	(T)11	11	62815	62825	ycf4_cemA	LSC
30	p1	(A)11	11	65530	65540	petA_psbJ	LSC
31	p1	(G)10	10	66719	66728	psbE_petL	LSC
32	p1	(A)14	14	67502	67515	psbE_petL	LSC
33	c	(T)11agaataagttattct(A)13	39	69382	69420	psaJ_rpl33	LSC
34	p1	(T)15	15	69678	69692	psaJ_rpl33	LSC
35	p1	(A)13	13	70412	70424	rps18	LSC	CDS
36	p1	(A)11	11	71115	71125	rpl20_rps12	LSC
37	p1	(A)11	11	73234	73244	clpP_clpP	LSC
38	p1	(A)11	11	73366	73376	clpP_clpP	LSC
39	p1	(T)17	17	73582	73598	clpP_clpP	LSC
40	p2	(AT)6	12	74237	74248	clpP_psbB	LSC
41	p1	(T)11	11	77172	77182	petB_petB	LSC
42	p1	(A)10	10	79967	79976	petD_rpoA	LSC
43	p1	(T)13	13	84764	84776	rpl16_rps3	LSC
44	p1	(T)10	10	85562	85571	rps3_rpl22	LSC
45	p1	(G)10	10	96271	96280	ycf2_trnL-CAA	IRa
46	p1	(A)10	10	114867	114876	ndhF_rpl32	SSC
47	p1	(A)10	10	122231	122240	ndhG_ndhI	SSC
48	p1	(T)10	10	129819	129828	ycf1	SSC	CDS
49	p1	(A)13	13	130428	130440	ycf1	SSC	CDS
50	p1	(T)10	10	130812	130821	ycf1	SSC	CDS
51	p1	(C)10	10	148021	148030	trnL-CAA_ycf2	IRb

## Sheet: Prunus_mongolica
SSR_number	SSR_type	SSR	size	start	end	Location	Region
1	p1	(T)15	15	1610	1624	psbA_trnK-UUU	LSC
2	p1	(A)11	11	2924	2934	matK	LSC	CDS
3	p1	(T)11	11	3270	3280	matK	LSC	CDS
4	p1	(A)10	10	3761	3770	matK_rps16	LSC
5	p1	(A)15	15	5623	5637	rps16_rps16	LSC
6	p1	(A)15	15	6829	6843	rps16_trnQ-UUG	LSC
7	p1	(A)12	12	8433	8444	trnS-GCU_trnG-GCC	LSC
8	p1	(T)10	10	9508	9517	trnG-GCC_trnG-GCC	LSC
9	p1	(T)11	11	9916	9926	trnR-UCU_atpA	LSC
10	p1	(A)11	11	12770	12780	atpF_atpF	LSC
11	p2	(AT)6	12	12966	12977	atpF_atpF	LSC
12	p1	(A)10	10	13933	13942	atpH_atpI	LSC
13	p1	(T)11	11	14936	14946	atpH_atpI	LSC
14	p1	(A)10	10	15089	15098	atpH_atpI	LSC
15	c	(T)12caaag(A)12	29	16834	16862	rps2_rpoC2	LSC
16	p1	(T)11	11	19053	19063	rpoC2	LSC	CDS
17	p1	(T)10	10	26764	26773	rpoB	LSC	CDS
18	p1	(A)11	11	27845	27855	rpoB_trnC-GCA	LSC
19	p1	(T)11	11	29684	29694	petN_psbM	LSC
20	p1	(T)12	12	37161	37172	psbC_trnS-UGA	LSC
21	c	(AT)6aaag(AT)6	28	48448	48475	trnT-UGU_trnL-UAA	LSC
22	p1	(A)28	28	48918	48945	trnT-UGU_trnL-UAA	LSC
23	p2	(TA)12	24	50781	50804	trnF-GAA_ndhJ	LSC
24	p1	(T)10	10	51081	51090	trnF-GAA_ndhJ	LSC
25	p1	(T)10	10	56418	56427	atpB	LSC	CDS
26	p1	(T)13	13	59117	59129	rbcL_accD	LSC
27	p1	(C)12	12	61028	61039	accD_psaI	LSC
28	p1	(T)12	12	61625	61636	psaI_ycf4	LSC
29	p1	(T)11	11	62853	62863	ycf4_cemA	LSC
30	p1	(A)10	10	62992	63001	ycf4_cemA	LSC
31	p1	(A)12	12	65588	65599	petA_psbJ	LSC
32	p1	(G)13	13	66776	66788	psbE_petL	LSC
33	p1	(T)11	11	67221	67231	psbE_petL	LSC
34	p1	(A)14	14	67564	67577	psbE_petL	LSC
35	c	(T)11agaataagttattct(A)10	36	69442	69477	psaJ_rpl33	LSC
36	p1	(T)15	15	69735	69749	psaJ_rpl33	LSC
37	p1	(A)13	13	70469	70481	rps18	LSC	CDS
38	p1	(T)15	15	73650	73664	clpP_clpP	LSC
39	p2	(AT)6	12	74303	74314	clpP_psbB	LSC
40	p1	(T)10	10	77244	77253	petB_petB	LSC
41	p1	(T)10	10	81650	81659	rps11_rpl36	LSC
42	p1	(T)12	12	83347	83358	rpl14_rpl16	LSC
43	p1	(T)12	12	84854	84865	rpl16_rps3	LSC
44	p1	(T)10	10	85654	85663	rps3_rpl22	LSC
45	p1	(G)10	10	96444	96453	ycf2_trnL-CAA	IRa
46	p1	(T)11	11	101383	101393	rps12_3end_trnV-GAC	IRa
47	p1	(A)10	10	120563	120572	ndhD_psaC	SSC
48	c	(A)10tgaaccttagtattatttattagtaaagtaattataaattattctttaatcaagagatttac(T)11	83	122513	122595	ndhG_ndhI,ndhI	SSC
49	p1	(T)10	10	130107	130116	ycf1	SSC	CDS
50	p1	(A)13	13	130716	130728	ycf1	SSC	CDS
51	p1	(T)10	10	131100	131109	ycf1	SSC	CDS
52	p1	(A)11	11	143346	143356	trnV-GAC_rps12_3end	IRb
53	p1	(C)10	10	148286	148295	trnL-CAA_ycf2	IRb

## Sheet: Prunus_pedunculata
SSR_number	SSR_type	SSR	size	start	end	Location	Region
1	p1	(T)14	14	1605	1618	psbA_trnK-UUU	LSC
2	p1	(A)11	11	2942	2952	matK	LSC	CDS
3	p1	(T)11	11	3288	3298	matK	LSC	CDS
4	p1	(A)10	10	3779	3788	matK_rps16	LSC
5	p1	(T)11	11	4051	4061	matK_rps16	LSC
6	p1	(A)10	10	4894	4903	matK_rps16	LSC
7	p1	(A)18	18	5646	5663	rps16_rps16	LSC
8	p1	(A)19	19	6855	6873	rps16_trnQ-UUG	LSC
9	p1	(A)16	16	7707	7722	psbK_psbI	LSC
10	p1	(A)12	12	8471	8482	trnS-GCU_trnG-GCC	LSC
11	p1	(T)13	13	9940	9952	trnR-UCU_atpA	LSC
12	p1	(T)10	10	11673	11682	atpA_atpF	LSC
13	p1	(A)10	10	12557	12566	atpF_atpF	LSC
14	p2	(AT)6	12	12752	12763	atpF_atpF	LSC
15	p1	(T)12	12	13134	13145	atpF_atpH	LSC
16	p1	(T)12	12	13997	14008	atpH_atpI	LSC
17	p1	(T)10	10	14720	14729	atpH_atpI	LSC
18	c	(T)10ctttg(A)17	32	16593	16624	rps2_rpoC2	LSC
19	p1	(T)11	11	18802	18812	rpoC2	LSC	CDS
20	p1	(T)10	10	26520	26529	rpoB	LSC	CDS
21	p1	(A)11	11	27600	27610	rpoB_trnC-GCA	LSC
22	p1	(T)10	10	29456	29465	petN_psbM	LSC
23	p1	(T)10	10	36929	36938	psbC_trnS-UGA	LSC
24	p1	(A)16	16	45878	45893	ycf3_ycf3	LSC
25	p1	(A)14	14	48669	48682	trnT-UGU_trnL-UAA	LSC
26	p2	(TA)7	14	50502	50515	trnF-GAA_ndhJ	LSC
27	p1	(T)10	10	56156	56165	atpB	LSC	CDS
28	p1	(T)10	10	58631	58640	rbcL_accD	LSC
29	p1	(T)15	15	58860	58874	rbcL_accD	LSC
30	p1	(C)10	10	60773	60782	accD_psaI	LSC
31	p1	(T)10	10	61353	61362	psaI_ycf4	LSC
32	p1	(T)11	11	62575	62585	ycf4_cemA	LSC
33	p1	(A)12	12	65297	65308	petA_psbJ	LSC
34	p1	(G)12	12	66486	66497	psbE_petL	LSC
35	p1	(T)11	11	66931	66941	psbE_petL	LSC
36	p1	(A)19	19	67274	67292	psbE_petL	LSC
37	c	(T)12agaataacttattct(A)10	37	69155	69191	psaJ_rpl33	LSC
38	p1	(T)14	14	69449	69462	psaJ_rpl33	LSC
39	p1	(A)13	13	70182	70194	rps18	LSC	CDS
40	p1	(T)10	10	72163	72172	clpP_clpP	LSC
41	p1	(T)16	16	72349	72364	clpP_clpP	LSC
42	p1	(A)10	10	72547	72556	clpP_clpP	LSC
43	p1	(T)14	14	73379	73392	clpP_clpP	LSC
44	p2	(AT)6	12	74025	74036	clpP_psbB	LSC
45	p1	(T)17	17	76960	76976	petB_petB	LSC
46	c	(T)10gttttcaatgcaagggtctaaat(A)10	43	82967	83009	rpl14_rpl16	LSC
47	p1	(A)10	10	83809	83818	rpl16_rpl16	LSC
48	p1	(T)17	17	84564	84580	rpl16_rps3	LSC
49	p1	(T)10	10	85366	85375	rps3_rpl22	LSC
50	p1	(G)10	10	96075	96084	ycf2_trnL-CAA	IRa
51	p1	(A)10	10	115023	115032	ndhF_rpl32	SSC
52	c	(A)10tgaaccttagtattatttattagtaaagtaatagtcttagtaaagtaattataaattattctttaatcaagagatttac(T)11	100	121964	122063	ndhG_ndhI,ndhI	SSC
53	p1	(C)11	11	123943	123953	ndhA_ndhA	SSC
54	p1	(T)10	10	129577	129586	ycf1	SSC	CDS
55	c	(A)18cc(A)26	46	130201	130246	ycf1	SSC	CDS
56	p1	(T)10	10	130618	130627	ycf1	SSC	CDS
57	p1	(C)10	10	147795	147804	trnL-CAA_ycf2	IRb

## Sheet: Prunus_triloba
SSR_number	SSR_type	SSR	size	start	end	Location	Region
1	p1	(T)14	14	1600	1613	psbA_trnK-UUU	LSC
2	p1	(A)11	11	2914	2924	matK	LSC	CDS
3	p1	(T)11	11	3260	3270	matK	LSC	CDS
4	p1	(T)11	11	4022	4032	matK_rps16	LSC
5	p1	(A)10	10	4865	4874	matK_rps16	LSC
6	p1	(A)18	18	5617	5634	rps16_rps16	LSC
7	p1	(A)14	14	6826	6839	rps16_trnQ-UUG	LSC
8	p1	(A)14	14	7677	7690	psbK_psbI	LSC
9	p1	(A)11	11	8439	8449	trnS-GCU_trnG-GCC	LSC
10	p1	(T)13	13	9907	9919	trnR-UCU_atpA	LSC
11	p1	(T)10	10	11640	11649	atpA_atpF	LSC
12	p1	(A)10	10	12524	12533	atpF_atpF	LSC
13	p2	(AT)6	12	12719	12730	atpF_atpF	LSC
14	p1	(T)12	12	13101	13112	atpF_atpH	LSC
15	p1	(T)12	12	13964	13975	atpH_atpI	LSC
16	p1	(T)10	10	14687	14696	atpH_atpI	LSC
17	c	(T)10ctttg(A)15	30	16560	16589	rps2_rpoC2	LSC
18	p1	(T)11	11	18769	18779	rpoC2	LSC	CDS
19	p1	(T)10	10	26487	26496	rpoB	LSC	CDS
20	p1	(A)11	11	27567	27577	rpoB_trnC-GCA	LSC
21	p1	(T)10	10	29423	29432	petN_psbM	LSC
22	p1	(A)13	13	48636	48648	trnT-UGU_trnL-UAA	LSC
23	p2	(TA)7	14	50468	50481	trnF-GAA_ndhJ	LSC
24	p1	(T)10	10	56122	56131	atpB	LSC	CDS
25	p1	(T)10	10	58597	58606	rbcL_accD	LSC
26	p1	(T)15	15	58826	58840	rbcL_accD	LSC
27	p1	(C)11	11	60739	60749	accD_psaI	LSC
28	p1	(C)13	13	60874	60886	accD_psaI	LSC
29	p1	(T)10	10	61457	61466	psaI_ycf4	LSC
30	p1	(T)11	11	62679	62689	ycf4_cemA	LSC
31	p1	(A)12	12	65401	65412	petA_psbJ	LSC
32	p1	(G)13	13	66590	66602	psbE_petL	LSC
33	p1	(T)11	11	67035	67045	psbE_petL	LSC
34	p1	(A)18	18	67378	67395	psbE_petL	LSC
35	c	(T)11agaataacttattct(A)10	36	69259	69294	psaJ_rpl33	LSC
36	p1	(T)15	15	69551	69565	psaJ_rpl33	LSC
37	p1	(A)13	13	70285	70297	rps18	LSC	CDS
38	p1	(T)10	10	72266	72275	clpP_clpP	LSC
39	p1	(T)16	16	72452	72467	clpP_clpP	LSC
40	p1	(T)19	19	72574	72592	clpP_clpP	LSC
41	p1	(A)10	10	72776	72785	clpP_clpP	LSC
42	p1	(T)15	15	73608	73622	clpP_clpP	LSC
43	p2	(AT)6	12	74255	74266	clpP_psbB	LSC
44	p1	(T)16	16	77190	77205	petB_petB	LSC
45	c	(T)10gttttcaatgcaagggtctaaat(A)11	44	83196	83239	rpl14_rpl16	LSC
46	p1	(A)10	10	84039	84048	rpl16_rpl16	LSC
47	c	(T)20aaa(T)28	51	84794	84844	rpl16_rps3	LSC
48	p1	(T)10	10	85630	85639	rps3_rpl22	LSC
49	p1	(G)10	10	96339	96348	ycf2_trnL-CAA	IRa
50	p1	(A)10	10	114903	114912	ndhF_rpl32	SSC
51	c	(A)10tgaaccttagtattatttattagtaaagtaatagtcttagtaaagtaattataaattattctttaatcaagagatttac(T)11	100	122235	122334	ndhG_ndhI,ndhI	SSC
52	p1	(C)10	10	124214	124223	ndhA_ndhA	SSC
53	p1	(T)10	10	129847	129856	ycf1	SSC	CDS
54	c	(A)18tttttcttcccccccc(A)27	61	130471	130531	ycf1	SSC	CDS
55	p1	(T)10	10	130903	130912	ycf1	SSC	CDS
56	p1	(C)10	10	148212	148221	trnL-CAA_ycf2	IRb
