# Supplementary material for: Chloroplast genome data of five Amygdalus species: Clarifying genome structure and phylogenetic relationships
Source: Data Brief. 2024 Jan 24;53:110077. doi: 10.1016/j.dib.2024.110077 (PMC10847865; doi:10.1016/j.dib.2024.110077)
Supplement: Supplementary file 4 [file mmc4.xlsx]

## Sheet: Sheet1
Species included in the phylogenetic analysis
Species name	Order	Family	Phylum	Gen Bank number
Pinus thunbergii	Pinaceae	Pinaceae	Gymnosperm	NC_001631
Ginkgo biloba	Ginkgoales	Ginkgoaceae		NC_016986
Amborella trichopoda	Amborellales	Amborellaceae	Basal Angiosperms	NC_005086
Nicotiana tabacum	Solanales	Solanaceae	Asterids-Euastrids I	NC_001879
Olea europaea	Lamiales	Oleaceae		NC_013707
Cucumis sativus	Cucurbitales	Cucurbitaceae		NC_007144
Populus trichocarpa	Malpighiales	Salicaceae		NC_009143
Prunus persica	Rosales	Rosaceae		NC_014697
Prunus padus	Rosales	Rosaceae		NC_026982
Prunus maximowiczii	Rosales	Rosaceae		NC_026981
Prunus yedoensis	Rosales	Rosaceae		NC_026980
Prunus davidiana	Rosales	Rosaceae		MK798145.1
Prunus ferganensis	Rosales	Rosaceae		MK798146.1
Prunus kansuensis	Rosales	Rosaceae		NC_023956.1
Prunus tangutica	Rosales	Rosaceae		MK780039.1
Pyrus pyrifolia	Rosales	Rosaceae		NC_015996
Oenothera biennis	Myrtales	Onagraceae		NC_010361
Eucalyptus globulus subsp	Myrtales	Myrtaceae		NC_008115
Brassica napus	Capparales	Cruciferae	Eurosids II	NC_016734
Gossypium arboreum	Malvales	Malvaceae		NC_016712
Citrus sinensis	Sapindales	Rutaceae		NC_008334
